# Supplementary material for: Cognitive impairment in Sjogren’s syndrome: Interplay between BACE1 activity, inflammatory blood biomarkers and neurocognitive testing
Source: PLoS One. 2025 Aug 1;20(8):e0328311. doi: 10.1371/journal.pone.0328311 (PMC12316314; doi:10.1371/journal.pone.0328311)
Supplement: S1 Data — (XLSX) [file pone.0328311.s001.xlsx]

## Sheet: sjogren
case (1) or control (0)	MMSE	PSQI	Moca	SDLT	BACE1	IL6 (Pg/ml)	MDA (micromol/l)	TAC	NO	age	education	sex	Male sibilings	Female siblings	Sibilings	Dental appointment per year	DOS	DOD	DOT	Atorvastatin	Hypertension drugs	Vitamin D suplement	Omega 3	Folic acid	Any type of calcium supplement	Prednisolone	HCQ	MTX	Azathioprine	Psychiatric Drugs	Benzodiazepine	Levothyroxine	Hieght	Weight	BMI	Fh auto	FH neuro	FH cardiac	signs	neurology	Other auto	wbc	rbc	hgb	hct	mcv	mch	mchc	plt
1	27	11	24	0						61	diploma	f	2	2	4	2	30	10	10	0	0	0	0	0	0	1	0	0	0	0	1	0	157	72	29.2101	1	0	0	Dry eye, dry mouth, both knee	0	0	6.16	4.88	15.3	44.7	91.6	31.4	34.2	276
1	30	8	30	16	4.57		0.105	622.405	39.112	41	Master	f	4	2	6	2	25	1	1	0	0	0	1	0	0	1	0	1	0	0	0	0	152	54	23.3726	1	0	1	Dry eye, dry mouth	0	0	7.2	4.68	13.3	41.4	88.5	28.4	32.1	370
1	30	9	29	12	4.201		0.079	536.172	31.058	59	diploma	f	1	2	3	6	18	1	1	0	0	0	0	0	0	1	1	1	0	0	0	0	167	69	24.7409	0	0	1	Dry eye, dry mouth	0	0	3.75	3.85	11.9	34	88.3	30.9	35	200
1	26	12	25	0	4.992		0.084	602.967	27.473	60	diploma	f	3	1	4	2	18	5	5	0	0	0	0	0	0	0	0	0	0	0	0	0	160	82	32.0312	0	0	0	Dry eye, dry mouth, RA	0	1	9.23	5.35	14.3	42.8	80	26.7	33.4	327
1	29	7	28	20	4.455		0.077	620.638	26.609	43	diploma	f	3	1	4	2	17	6	6	0	0	0	0	1	0	0	1	1	0	0	0	0	167	59	21.1553	0	0	0	Dry eye, dry mouth, skin, both knee, fingers	0	1	6.24	4.28	12.1	38	88.7	28.3	31.9	287
1	30	5	28	17	1.886		0.078	483.866	29.069	36	Master	f	0	2	2	2	17	18	18	0	0	0	0	1	1	1	1	1	0	0	0	0	164	50	18.5901	1	1	0	Dry eye, dry mouth, shoulder and neck pain, fingers, hair loss	0	1	7.5	3.95	11.9	35.1	88.9	30.1	33.9	293
1	21	7	18	0	5.316		0.068	687.08	34.084	50	under	f	2	5	7	5	15	2	6.5	0	0	0	0	0	0	0	0	0	0	1	0	0	170	64	22.1453	1	0	1	Dry eye, dry mouth	1	1	6.9	4.31	13.4	38.7	89.8	31.1	34.6	223
1	30	7	28	8	3.698		0.07	465.842	16.091	45	bachelor	f	1	4	5	2.5	15	4	4	0	0	0	1	1	1	1	1	1	0	0	0	1	160	60	23.4375	0	0	0	dry mouth eye body, wrist ad ankle pain	0	1	6.92	4.35	12.9	39.3	90.4	29.8	32.9	287
1	22	2	17	0			0.067	824.205	38.842	62	under	f	3	2	5	2	13	0	4	0	0	0	0	1	1	1	1	1	0	0	0	1	155	66	27.4714	0	0	0	Dry eye, dry mouth, fingers, both knee	0	1	7.8	5.03	14	41.6	82.7	27.8	33.7	301
1	26	8	19	0	4.921		0.058	580.348	26.346	41	under	f	4	2	6	4	12	6	6	0	0	0	0	0	0	0	1	0	0	0	1	1	155	65	27.0552	1	1	1	Dry mouth, eye, RA	0	1	3.84	4.21	12.6	36.6	86.9	29.9	34.4	212
1	30	11	27	4	4.375		0.06	519.561	25.598	37	bachelor	f	1	0	1	0	12	4.5	4.5	0	0	0	0	1	0	0	1	1	0	1	1	0	170	59	20.4152	0	1	0	Dry eye, dry mouth, fingers	0	1	5.72	4.22	12.2	37.5	88.9	28.9	32.5	241
1	25	8	23	0	5.005		0.063	566.212	17.317	58	under	f	1	3	4	2	12	10	10	0	0	0	0	0	0	1	1	1	0	0	0	0	163	60	22.5827	1	0	0	dry eye, dry mouth, RA	0	1	4.97	4.06	12.4	36.5	89.9	30.4	34	260
1	28	14	23	0	2.765		0.065	801.233	40.591	62	Master	f	3	5	8	4	12	15	15	0	0	0	1	0	1	1	1	0	1	0	1	0	163	85	31.9922	1	0	0	dry mouth, eye, RA	0	1	5.9	4.8	15.2	44.4	92.5	31.7	34.2	279
1	26	7	20	0	4.559		0.057	718.887	27.051	53	bachelor	f	1	2	3	1	11	0	0	1	0	0	0	0	0	0	0	0	0	0	0	0	153	79	33.7477	0	0	0	dry mouth	0	1	7.5	5.51	12.2	38.3	69.5	22.1	31.9	396
1	30	6	29	6	5.651	46.956	0.067	369.006	30.951	34	Master	f	1	0	1	0	10	3	3	0	0	1	1	0	1	1	1	0	0	1	1	0	155	47	19.563	1	1	1	Dry eye	0	0	5.67	3.78	12.2	35.3	93.4	32.3	34.6	320
1	28	2	26	0	6.017	64.084	0.055	461.954	33.616	72	bachelor	f	2	0	2	0	10	-	-	1	1	1	0	1	0	1	0	0	0	1	0	1	165	65	23.8751	0	0	0	-	0	0	7.62	3.97	12.8	37.7	95	32.1	33.8	362
1	26	6	18	0	6.893	71.574	0.077	553.489	26.323	46	under	f	1	3	4	3	10	5	5	0	0	0	0	0	1	0	0	0	0	0	0	0	160	74	28.9062	0	0	0	RA, Dry mouth	0	0	4.14	4.21	13.5	40.2	95.5	32.1	33.6	297
1	29	5	26	10	6.327	75.927	0.091	441.81	28.591	47	Doctorate	f	2	0	2	5	10	10	5	0	0	1	1	1	0	1	0	1	0	0	0	0	175	82	26.7755	0	0	1	Dry eye, dry mouth, skin rash	0	0	6.6	4.59	13.1	41.1	89.5	28.5	31.9	249
1	27	6	23	6	0.162	38.33	0.106	1045	54.064	64	Associate Degree	f	3	3	6	5	7	3	3	1	1	0	0	0	1	0	0	0	0	0	0	0	165	61	22.4059	1	1	1	RA	0	1	6.5	4.59	13.5	38	82.8	29.4	35.5	244
1	26	8	25	0	5.092	38.872	0.064	591.658	33.057	25	bachelor	f	2	3	5	1	7	20	15	0	0	1	0	1	1	1	1	1	0	0	0	0	156	95	39.0368	0	0	1	RA	0	0
1	30	8	28	16	4.667	39.862	0.069	780.735	45.346	36	bachelor	f	0	5	5	2	7	7	7	0	0	0	0	0	0	1	1	1	0	0	0	0	160	60	23.4375	1	0	0	Dry eye, dry mouth	0	0	7.1	4.39	13.2	40.2	91.6	30.1	32.8	292
1	30	8	28	2	4.425	41.03	0.076	690.614	27.818	48	diploma	f	4	2	6	5	7	6	6	0	0	0	1	0	1	1	1	0	0	0	0	0	149	69	31.0797	0	1	0	Fingers, knee, back	0	1	8.2	4.73	13.7	42.1	89	29	32.5	369
1	29	10	24	4	5.157	37.085	0.08	584.589	16.041	54	diploma	f	1	1	2	4	6.5	11	11	0	0	0	0	0	1	1	0	0	0	0	0	0	173	65	21.7181	0	0	0	dry eye, dry mouth, RA	0	1	7.65	5.01	14.8	43.5	86.8	29.5	34	237
1	29	5	28	14	3.486	34.133	0.06	490.581	26.225	48	bachelor	f	3	4	7	6	6	6	6	0	0	0	0	0	0	1	1	1	0	0	0	0	160	66	25.7812	0	0	1	Dry eye, dry mouth, RA	0	1	8.86	4.66	13.2	40.7	87.3	28.4	32.5	383
1	21	9	17	0	4.219	34.455	0.205	629.473	25.081	51	under	f	0	3	3	10	6	12	12	0	0	0	0	0	1	1	1	0	0	0	0	0	170	83	28.7197	0	0	0	Dry mouth and eye, RA	0	1	3.23	4.4	13.6	42.2	95.9	30.9	32.2	190
1	26	13	21	0	5.474	35.509	0.063	552.075	28.24	66	Associate Degree	f	4	3	7	2	6	18	18	1	0	1	0	0	0	1	1	1	0	0	0	0	163	70	26.3465	0	1	1	Dry eye, dry mouth	0	0	4.3	3.93	12.3	37.4	95.2	31.3	32.9	266
1	27	8	25	2	0.217	36.022	0.061	970.519	42.83	52	Master	f	3	2	5	3.5	6	5	5	0	0	0	0	0	0	1	1	0	0	0	0	0	150	69	30.6667	1	0	1	Dry eye, dry mouth, skin	0	0	4.7	5.14	14.1	42.2	82.1	27.4	33.4	269
1	18	13	14	0	6.863	31.128	0.059	364.059	11.068	31	diploma	f	3	2	5	5	5	3	3	0	0	0	0	1	1	1	1	0	0	0	0	0	163	58	21.83	0	0	0	dry mouth, RA	0	0	4.2	3.77	12.6	35.2	93.4	33.4	35.8	186
1	25	7	21	0	6.241	31.269	0.056	1045	28.783	56	diploma	f	3	2	5	7	5	4	4	0	0	0	0	0	0	0	0	0	0	1	0	0	153	62	26.4855	1	0	0	dry eye, dry mouth, RA	0	0	7.59	5.2	15.3	47.2	90.9	29.4	32.3	77
1	29	1	27	12	4.042	31.601	0.062	456.3	26.138	55	Master	f	3	2	5	3	5	3.5	3.5	0	0	0	0	1	1	1	0	0	0	0	0	1	164	64	23.7954	1	1	0	Dry mouth, eye	0	0	4.31	4.89	14.1	42.9	87.7	28.8	32.9	224
1	29	11	27	3	4.989	33	0.052	477.505	14.052	56	bachelor	f	1	2	3	1	5	7	15	0	1	0	0	0	1	1	1	0	0	1	1	0	162	78	29.7211	0	0	0	Dry eye, dry mouth, both wrist, fingers, neck	1	1	7.2	4.32	9.1	29.1	67.4	21.2	31.4	201
1	26	9	21	0	3.671	33.504	0.07	475.031	28.127	68	diploma	f	4	1	5	0	5	15	15	1	0	0	0	1	1	0	1	1	0	0	1	0	160	69	26.9531	0	0	0	RA	0	1	5.79	4.32	13.1	38.8	89.8	30.3	33.8	234
1	28	6	26	2	4.529	33.615	0.079	452.766	31.991	46	diploma	f	6	3	9	4	5	0	0	0	0	0	1	0	0	0	0	0	0	0	0	0	156	53	21.7784	0	0	0	Dry eye, dry mouth, both knee	0	0	8.28	4.26	10.9	32	75.1	25.6	34.1	329
1	23	11	22	0	4.143	29.658	0.056	569.039	41.917	42	under	f	4	3	7	4	4.5	12	12	0	0	1	0	0	0	0	0	0	0	0	0	1	165	66	24.2424	0	0	0	dry eye, dry mouth, RA	0	0
1	27	15	22	18	4.641	27.67	0.065	506.485	16.567	45	diploma	f	2	2	4	1.5	4	4	4	0	0	0	0	1	1	1	1	1	0	0	0	0	154	60	25.2994	0	0	0	Dry eye, dry mouth, skin	0	0	5.8	4.3	13	36.6	84.7	30.1	35.5	286
1	30	11	29	14	6.102	28.386	0.066	358.757	7.143	56	diploma	f	4	1	5	3	4	3	3	0	0	1	1	0	1	1	1	0	0	0	0	0	158	61	24.4352	0	1	0	dry eye, dry mouth, RA	0	0	7.19	4.78	13.6	42.1	87.9	28.4	32.3	307
1	26	15	27	2	1.955	28.439	0.335	597.312	18.681	52	under	f	4	3	7	3	4	12	12	0	0	1	0	0	1	1	1	0	0	0	0	0	175	86	28.0816	0	0	0	RA, Skin itching	0	1	8.8	5.03	15	44.7	88.9	29.8	33.6	261
1	29	5	27	6	4.505	28.761	0.058	418.838	9.263	35	bachelor	f	3	3	6	0	4	7	7	0	1	0	0	0	0	0	0	0	1	0	0	0	157	52	21.0962	1	0	0	Dry eye, dry mouth	0	0	9.2	4.98	14.5	42.9	86.1	29.1	33.8	189
1	30	8	29	10	2.718	26.439	0.057	505.778	31.055	35	bachelor	f	0	1	1	1	3	5	5	0	0	0	0	0	1	1	1	1	0	0	0	0	161	66	25.462	1	0	0	Dry mouth, RA, fatigue	0	1	7.1	4.33	13.6	40.4	93.3	31.4	33.7	253
1	16	3	12	0	4.515	27.53	0.057	1045	35.868	51	under	f	3	4	7	6	3	4	4	0	0	0	0	1	0	1	1	0	0	0	0	0	157	42	17.0392	0	0	0	Dry mouth, RA	0	1	5	4.7	14.2	40.6	86.4	30.2	35	248
1	30	12	29	18	6.128	21.97	0.06	1045	22.11	42	bachelor	f	1	1	2	2	1	1	1	0	0	0	1	1	1	1	0	1	0	0	0	0	160	64	25	0	0	0	dry mouth, RA, edema, fatigue	0	0	7.76	4.57	14.7	43.2	94.5	32.2	34	217
1	29	11	24	1	2.356	25.786	0.064	772.253	35.462	69	under	f	9	9	18	0	1	8	8	0	1	0	0	0	0	1	0	0	0	0	0	1	159	79	31.2488	1	1	0	Dry eye, dry mouth	0	1	7	3.78	12.8	37.6	99.5	33.9	34	215
1	29	2	25	12	2.929	19.624	0.066	510.372	19.094	46	bachelor	f	2	4	6	5	0.5	6	6	0	0	1	1	1	1	0	1	0	0	0	0	0	158	64	25.6369	0	5	0	dry eye, RA	0	0	6.16	4.74	15.1	45.6	96.1	31.9	33.2	336
1	28	11	23	0	2.506	19.313	0.059	478.565	17.78	49	bachelor	f	2	1	3	4	0.25	7	3	0	0	0	0	1	1	0	1	1	0	0	0	0	145	47	22.3543	0	0	1	dry eye, dry mouth, RA	0	0	4.91	4.04	12.9	38.5	95.3	31.9	33.5	268
0	27	4	27	12	5.757	15.441	0.067	430.501	28.071	43	dilopma	f	2	3	5	0	0	0	0	0	0	0	0	0	0	0	0	0	0	0	0	0	158	75	30.0433	0	0	0	0	0	0	-	-	-	-	-	-	-	-
0	29	3	25	20		21.574	0.062	989.603	45.632	45	bachelor	f	0	5	5	1	0	0	0	0	0	0	0	0	0	0	0	0	0	0	0	0	158	67	26.8386	1	0	0	0	0	0	7.9	4.85	14.2	40.5	83.5	29.3	35.1	333
0	30	9	30	10	5.029	21.92	0.068	570.099	19.695	29	dilopma	f	5	3	8	1	0	0	0	0	0	0	0	0	0	0	0	0	0	1	0	0	160	49	19.1406	0	0	0	0	0	0	7.87	4.92	14.2	43	87.4	28.9	33	318
0	30	5	30	14	4.102	22.168		538.999	30.389	42	Master	f	2	0	2	0	0	0	0	0	0	0	1	0	0	0	0	0	0	0	0	1	161	55	21.2183	1	0	1	0	0	0	6.8	4.34	14.3	39.9	91.9	32.9	35.8	212
0	28	9	27	10	1.057	23.892	0.066	639.722	27.132	55	bachelor	f	3	3	6	0	0	0	0	1	0	1	0	0	1	0	0	0	0	1	0	0	155	78	32.4662	0	0	0	0	0	0	7.96	4.93	13.6	41.2	83.6	27.6	33	308
0	28	5	26	6	8.709	31.237	0.061	394.452	3.291	66	dilopma	f	3	3	6	0	0	0	0	1	0	1	0	0	1	0	0	0	0	0	0	0	155	58	24.1415	0	0	0	0	0	0	7.38	5.09	15	45.5	89.4	29.5	33	314
0	23	10	20	2	7.389	32.908	0.069	737.618	25.982	45	under	f	3	2	5	2	0	0	0	0	0	0	0	0	0	0	0	0	0	0	0	0	173	75	25.0593	0	0	0	0	0	0	7.8	4.99	13	39.2	78.6	26	33	13.7
0	29	7	29	16	4.49	34.049	0.079	631.947	30.515	66	bachelor	f	0	2	2	0	0	0	0	0	0	0	0	0	0	0	0	0	0	0	0	0	150	89	39.5556	1	0	1	0	0	0	3.51	5.07	15	45.3	89.3	29.6	33.1	227
0	30	5	29	8	5.016	34.595	0.131	575.754	34.481	44	under	f	2	4	6	1	0	0	0	0	0	0	0	0	0	0	0	0	0	0	0	0	160	82	32.0312	0	0	1	0	0	0	6.7	4.54	12.9	38.9	85.7	28.4	33.2	305
0	29	4	30	4	1.241	35.238	0.072	610.742	26.736	58	dilopma	f	2	3	5	0	0	0	0	0	0	1	0	0	0	0	0	0	0	0	0	0	160	71	27.7344	0	0	0	0	0	0	6.3	4.52	13.7	40.5	89.6	30.3	33.8	294
0	29	4	30	14		35.7	0.064			35	bachelor	f	1	4	5	0	0	0	0	0	0	0	0	0	0	0	0	0	0	0	0	0	157	66	26.7759	0	0	0	0	0	0	7.77	4.41	13.4	39.7	90	30.4	33.8	350
0	26	3	24	17	5.277	35.776	0.072	568.332	23.786	63	dilopma	f	1	1	2	2	0	0	0	1	1	0	0	0	1	0	0	0	0	1	0	1	171	75	25.6489	0	0	0	0	0	0	11.3	5.51	15.7	45.8	83.1	28.5	34.3	370
0	29	6	29	17	10.322	36.159	0.065	363.705	41.758	49	Master	f	0	5	5	1	0	0	0	0	0	1	0	0	0	0	0	0	0	1	0	0	156	72	29.5858	1	1	0	0	0	0	8.3	5.2	15.6	44.9	86.3	30	34.7	364
0	25	5	24	14	7.3	37.12	0.058	636.188	38.209	52	under	f	3	5	8	1	0	0	0	1	0	0	0	0	0	0	0	0	0	0	0	0	160	75	29.2969	0	0	0	0	0	0	6.6	4.73	14.7	42.3	89.4	31.1	34.8	380
0	28	6	27	6	3.089	38.106	0.061	582.822	35.397	51	bachelor	f	5	2	7	0	0	0	0	0	0	0	0	0	0	0	0	0	0	0	0	0			#DIV/0!	0	0	0	0	0	0	6.28	4.29	13.6	40.2	93.7	31.7	33.8	207
0	28	8	30	14	5.572	39.547	0.054	464.428	12.7	41	dilopma	f	4	1	5	1	0	0	0	0	0	0	0	0	0	0	0	0	0	0	0	1	157	75	30.4272	0	0	0	0	0	0	8.4	3.98	11.5	35.2	88.4	28.9	32.7	534
0	25	14	23	4	5.557	39.574	0.066	1045	41.429	60	under	f	0	4	4	2	0	0	0	0	1	0	0	0	0	0	0	0	0	0	1	0	165	55	20.202	0	0	1	0	0	0	6.6	5.21	14.3	41	78.7	27.4	34.9	217
0	29	14	28	12	4.613	40.205	0.059	672.236	10.231	54	under	f	5	4	9	1	0	0	0	0	0	0	0	0	0	0	0	0	0	0	1	1	155	76	31.6337	0	0	0	0	0	0	6.59	4.68	13.6	42	89.7	29.1	32.4	185
0	26	10	24	2	8.185	43.129	0.139	448.525	7.161	70	under	f	1	2	3	1	0	0	0	0	1	0	1	0	1	0	0	0	0	0	0	0	160	68	26.5625	0	0	0	0	0	0	6.96	4.96	14.3	42.3	85.3	28.8	33.8	284
0	29	6	28	16	3.383	43.197	0.06	489.167	7.18	36	Master	f	0	1	1	2	0	0	0	0	0	1	1	0	0	0	0	0	0	1	0	0	174	77	25.4327	0	0	0	0	0	0	9.7	4.72	14.3	43.2	91.5	30.3	33.1	194
0	30	6	28	8	2.858		0.073	597.666	33.207	56	dilopma	f	5	3	8	3	0	0	0	0	0	0	1	0	1	0	0	0	0	0	0	1	170	69	23.8754	0	0	0	0	0	0	5.7	4.52	14.4	41.9	92.7	31.9	34.4	379
0	30	9	30	14	6.353		0.049	753.875	36.037	48	bachelor	f	3	3	6	1	0	0	0	1	0	0	0	0	0	0	0	0	0	1	0	0	158	68	27.2392	0	0	0	0	0	0	5.4	4.67	13.7	41.9	89.7	29.3	32.7	237
0	27	11	24	2	4.782		0.05	738.325	26.752	46	under	f	5	4	9	0.5	0	0	0	0	0	0	0	0	0	0	0	0	0	1	0	0	160	55	21.4844	1	1	0	0	0	0	7.4	4.68	13.7	42.2	90.2	29.3	32.5	191
0	28	5	26	18	2.244		0.053	773.313	28.127	48	bachelor	f	3	1	4	3	0	0	0	0	0	0	0	0	0	0	0	0	0	1	0	0	158	45	18.026	0	0	0	0	0	0	7.7	5.07	14.1	41.7	82.2	27.8	33.8	312
0	30	5	30	14	4.658		0.055	569.393	29.326	43	bachelor	f	3	1	4	7	0	0	0	0	0	1	0	0	0	0	0	0	0	0	0	0	151	72	31.5776	0	1	0	0	0	0	7.8	4.22	12.3	34.2	81	29.1	36	292
0	30	0	30	14	2.332		0.06	452.412	10.64	38	bachelor	f	2	1	3	0	0	0	0	0	0	0	0	0	0	0	0	0	0	0	0	0	167	52	18.6453	1	1	0	0	0	0	5.66	4.4	13.2	40.4	91.8	30	32.7	262
0	30	14	29	10	8.859		0.061	573.28	26.654	48	bachelor	f	1	2	3	0	0	0	0	0	0	0	0	0	0	0	0	0	0	0	0	0	160	85	33.2031	0	0	0	0	0	0	6.8	4.53	14	41.4	91.4	30.9	33.8	278
0	29	11	28	16	3.702		0.064	550.662	22.047	35	bachelor	f	3	1	4	1	0	0	0	0	0	0	0	0	0	1	0	0	0	1	0	1	165	61	22.4059	1	0	1	0	0	0	10.7	4.96	14.9	44.2	89.1	30	33.7	225
0	29	4	29	16	6.073		0.066	490.581	51.116	42	Doctorate	f	3	1	4	0	0	0	0	0	0	0	0	0	0	0	0	0	0		0	0	165	68	24.977	0	1	0	0	0	0	4.14	5.28	13	40.3	76.3	24.6	32.3	293
0	28	14	25	4	4.218		0.07	732.317	27.629	46	dilopma	f	4	2	6	0	0	0	0	0	0	1	0	0	0	0	0	0	0	0	0	0	155	70	29.1363	1	1	0	0	0	0	8.3	4.86	13.4	38.6	79.4	27.6	34.7	389
0	29	3	28	14	2.15		0.073	590.951	6.417	46	bachelor	f	1	0	1	1	0	0	0	0	0	1	0	0	0	0	0	0	0	1	0	0	161	67	25.8478	1	0	0	0	0	0	8.4	4.4	12.3	35.3	80.2	28	34.8	337
0	30	7	29	10	7.03		0.073	437.215	7.236	57	bachelor	f	0	2	2	0	0	0	0	0	0	0	0	0	0	0	0	0	0	0	0	0	156	81	33.284	0	1	0	0	0	0	9.43	4.8	13.8	42.6	88.8	28.8	32.4	389
0	29	12	29	4	2.624		0.077	680.718	22.535	43	bachelor	f	0	3	3	1	0	0	0	0	0	0	0	0	0	0	0	0	0	0	0	0	150	82	36.4444	1	0	0	0	0	0	-	-	-	-	-	-	-	-
0	30	10	28	10	3.356		0.078	864.494	42.499	50	bachelor	f	0	2	2	0	0	0	0	0	1	0	0	0	0	0	0	0	0	1	0	0	155	77	32.0499	0	0	1	0	0	0	6.7	4.86	13.7	38.8	79.8	28.2	35.3	262
0	30	6	28	16	4.834		0.081	525.569	29.401	45	bachelor	f	4	5	9	1	0	0	0	0	0	0	0	0	1	0	0	0	0		0	0	167	80	28.6851	0	0	0	0	0	0	6.1	4.53	14.1	41.8	92.3	31.1	33.7	386
0	24	3	20	0	4.12		0.211	493.408	26.134	62	under	f	1	2	3	0	0	0	0	1	0	0	0	0	0	0	0	0	0	0	0	0	160	85	33.2031	0	0	1	0	0	0	5.8	4.51	12.8	39.2	86.9	28.4	32.7	323
0	29	3	29	2	3.54		0.252	482.806	29.901	63	dilopma	f	3	1	4	0	0	0	0	1	1	1	1	0	1	0	0	0	0	0	0	0	164	70	26.0262	0	1	0	0	0	0	5.9	4.57	13.5	41.8	91.5	29.5	32.3	316
[truncated: 30 more columns]
